# Supplementary material for: Comparative analysis of 17 complete chloroplast genomes reveals intraspecific variation and relationships among Pseudostellaria heterophylla (Miq.) Pax populations
Source: Front Plant Sci. 2023 Jun 22;14:1163325. doi: 10.3389/fpls.2023.1163325 (PMC10325831; doi:10.3389/fpls.2023.1163325)
Supplement: Supplementary Table 1 — Genome features of P. heterophylla chloroplast genomes. [file Table_1.xlsx]

## Sheet: genomefeature
Table S1. Genome features of P. heterophylla chloroplast genome sequences
Sample	size	Length of LSC	Length of IR	Length of SSC	GC%	No. of unique CDS	No. of unique tRNA	No. of unique rRNA	No. of unique gene
TZ-1	149432	80994	25732	16974	36.52	77	30	4	111
TZ-2	149452	80998	25650	17154	36.51	77	30	4	111
TZ-3	149448	80998	25732	16986	36.51	77	30	4	111
TZ-4	149448	80998	25732	16986	36.51	77	30	4	111
TZ-5	149592	81144	25650	17148	36.5	77	30	4	111
TZ-6	149356	81032	25732	16860	36.52	77	30	4	111
TZ-7	149436	80998	25732	16974	36.52	77	30	4	111
TZ-8	149436	80994	25650	17142	36.52	77	30	4	111
TZ-9	149429	80998	25732	16967	36.52	77	30	4	111
TZ-10	149432	80994	25732	16974	36.52	77	30	4	111
TZ-11	149432	80994	25732	16974	36.52	77	30	4	111
TZ-12	149432	80994	25732	16974	36.52	77	30	4	111
TZ-13	149432	80994	25732	16974	36.52	77	30	4	111
TZ-15	149432	80994	25732	16974	36.52	77	30	4	111
TZ-16	149432	80994	25732	16974	36.52	77	30	4	111
TZ-17	149436	80998	25732	16974	36.52	77	30	4	111
TZ-18	149436	80998	25732	16974	36.52	77	30	4	111
