# Supplementary material for: Comparative analysis of 17 complete chloroplast genomes reveals intraspecific variation and relationships among Pseudostellaria heterophylla (Miq.) Pax populations
Source: Front Plant Sci. 2023 Jun 22;14:1163325. doi: 10.3389/fpls.2023.1163325 (PMC10325831; doi:10.3389/fpls.2023.1163325)
Supplement: Supplementary Table 2 — Codon usage of P. heterophylla chloroplast genomes. [file Table_2.xlsx]

## Sheet: Codon Usage
Table S2. Codons of P. heterophylla chloroplast genome sequences
Phe	UUU	1059	1.32		Ser	UCU	460	1.59		Tyr	UAU	715	1.49		Cys	UGU	245	1.41
	UUC	543	0.68			UCC	259	0.9			UAC	247	0.51			UGC	102	0.59
Leu	UUA	845	1.77			UCA	352	1.22		TER	UAA	279	1.26		TER	UGA	163	0.74
	UUG	585	1.23			UCG	212	0.73			UAG	221	1		Trp	UGG	428	1
	CUU	585	1.23		Pro	CCU	339	1.39		His	CAU	418	1.4		Arg	CGU	290	1.21
	CUC	224	0.47			CCC	203	0.83			CAC	181	0.6			CGC	104	0.43
	CUA	415	0.87			CCA	266	1.09		Gln	CAA	698	1.45			CGA	327	1.36
	CUG	204	0.43			CCG	170	0.7			CAG	264	0.55			CGG	132	0.55
Ile	AUU	1032	1.39		Thr	ACU	421	1.47		Asn	AAU	807	1.46		Ser	AGU	322	1.12
	AUC	473	0.64			ACC	215	0.75			AAC	296	0.54			AGC	127	0.44
	AUA	719	0.97			ACA	364	1.27		Lys	AAA	1095	1.48		Arg	AGA	407	1.7
Met	AUG	571	1			ACG	142	0.5			AAG	385	0.52			AGG	180	0.75
Val	GUU	510	1.41		Ala	GCU	505	1.7		Asp	GAU	668	1.57		Gly	GGU	491	1.23
	GUC	196	0.54			GCC	204	0.69			GAC	184	0.43			GGC	182	0.46
	GUA	523	1.45			GCA	330	1.11		Glu	GAA	864	1.49			GGA	605	1.52
	GUG	213	0.59			GCG	146	0.49			GAG	299	0.51			GGG	315	0.79
25326 codons in TZ_1
Phe	UUU	1087	1.43		Ser	UCU	546	1.7		Tyr	UAU	738	1.61		Cys	UGU	234	1.55
	UUC	434	0.57			UCC	292	0.91			UAC	178	0.39			UGC	67	0.45
Leu	UUA	911	2.01			UCA	381	1.19		TER	UAA	50	1.83		TER	UGA	18	0.66
	UUG	521	1.15			UCG	203	0.63			UAG	14	0.51		Trp	UGG	433	1
	CUU	583	1.29		Pro	CCU	398	1.57		His	CAU	449	1.51		Arg	CGU	347	1.38
	CUC	175	0.39			CCC	194	0.76			CAC	146	0.49			CGC	108	0.43
	CUA	370	0.82			CCA	282	1.11		Gln	CAA	702	1.54			CGA	348	1.38
	CUG	154	0.34			CCG	141	0.56			CAG	207	0.46			CGG	108	0.43
Ile	AUU	1120	1.53		Thr	ACU	517	1.62		Asn	AAU	924	1.54		Ser	AGU	378	1.18
	AUC	377	0.51			ACC	219	0.68			AAC	278	0.46			AGC	128	0.4
	AUA	700	0.96			ACA	404	1.26		Lys	AAA	1111	1.55		Arg	AGA	425	1.69
Met	AUG	569	1			ACG	140	0.44			AAG	319	0.45			AGG	174	0.69
Val	GUU	521	1.52		Ala	GCU	602	1.78		Asp	GAU	812	1.62		Gly	GGU	543	1.27
	GUC	168	0.49			GCC	230	0.68			GAC	190	0.38			GGC	182	0.42
	GUA	511	1.49			GCA	381	1.13		Glu	GAA	972	1.52			GGA	682	1.59
	GUG	173	0.5			GCG	140	0.41			GAG	310	0.48			GGG	307	0.72
25326 codons in TZ_2
Phe	UUU	1059	1.32		Ser	UCU	460	1.59		Tyr	UAU	717	1.49		Cys	UGU	245	1.41
	UUC	543	0.68			UCC	260	0.9			UAC	247	0.51			UGC	102	0.59
Leu	UUA	845	1.77			UCA	352	1.22		TER	UAA	279	1.26		TER	UGA	163	0.74
	UUG	585	1.23			UCG	212	0.73			UAG	221	1		Trp	UGG	428	1
	CUU	585	1.23		Pro	CCU	339	1.39		His	CAU	418	1.4		Arg	CGU	290	1.21
	CUC	224	0.47			CCC	202	0.83			CAC	181	0.6			CGC	104	0.43
	CUA	415	0.87			CCA	265	1.08		Gln	CAA	698	1.45			CGA	326	1.36
	CUG	204	0.43			CCG	172	0.7			CAG	264	0.55			CGG	132	0.55
Ile	AUU	1032	1.39		Thr	ACU	422	1.48		Asn	AAU	806	1.46		Ser	AGU	322	1.11
	AUC	474	0.64			ACC	215	0.75			AAC	296	0.54			AGC	127	0.44
	AUA	719	0.97			ACA	364	1.27		Lys	AAA	1095	1.48		Arg	AGA	407	1.7
Met	AUG	570	1			ACG	141	0.49			AAG	385	0.52			AGG	180	0.75
Val	GUU	509	1.41		Ala	GCU	504	1.7		Asp	GAU	667	1.57		Gly	GGU	491	1.23
	GUC	196	0.54			GCC	204	0.69			GAC	184	0.43			GGC	182	0.46
	GUA	523	1.45			GCA	330	1.11		Glu	GAA	864	1.49			GGA	605	1.52
	GUG	213	0.59			GCG	146	0.49			GAG	299	0.51			GGG	315	0.79
25324 codons in TZ_3
Phe	UUU	1059	1.32		Ser	UCU	460	1.59		Tyr	UAU	717	1.49		Cys	UGU	245	1.41
	UUC	543	0.68			UCC	260	0.9			UAC	247	0.51			UGC	102	0.59
Leu	UUA	845	1.77			UCA	352	1.22		TER	UAA	279	1.26		TER	UGA	163	0.74
	UUG	585	1.23			UCG	212	0.73			UAG	221	1		Trp	UGG	428	1
	CUU	585	1.23		Pro	CCU	339	1.39		His	CAU	418	1.4		Arg	CGU	290	1.21
	CUC	224	0.47			CCC	202	0.83			CAC	181	0.6			CGC	104	0.43
	CUA	415	0.87			CCA	265	1.08		Gln	CAA	698	1.45			CGA	326	1.36
	CUG	204	0.43			CCG	172	0.7			CAG	264	0.55			CGG	132	0.55
Ile	AUU	1032	1.39		Thr	ACU	422	1.48		Asn	AAU	806	1.46		Ser	AGU	322	1.11
	AUC	474	0.64			ACC	215	0.75			AAC	296	0.54			AGC	127	0.44
	AUA	719	0.97			ACA	364	1.27		Lys	AAA	1095	1.48		Arg	AGA	407	1.7
Met	AUG	570	1			ACG	141	0.49			AAG	385	0.52			AGG	180	0.75
Val	GUU	509	1.41		Ala	GCU	504	1.7		Asp	GAU	667	1.57		Gly	GGU	491	1.23
	GUC	196	0.54			GCC	204	0.69			GAC	184	0.43			GGC	182	0.46
	GUA	523	1.45			GCA	330	1.11		Glu	GAA	864	1.49			GGA	605	1.52
	GUG	213	0.59			GCG	146	0.49			GAG	299	0.51			GGG	315	0.79
25324 codons in TZ_4
Phe	UUU	1091	1.43		Ser	UCU	546	1.7		Tyr	UAU	736	1.61		Cys	UGU	234	1.55
	UUC	434	0.57			UCC	291	0.91			UAC	178	0.39			UGC	67	0.45
Leu	UUA	908	2.01			UCA	381	1.19		TER	UAA	50	1.83		TER	UGA	18	0.66
	UUG	524	1.16			UCG	203	0.63			UAG	14	0.51		Trp	UGG	433	1
	CUU	583	1.29		Pro	CCU	399	1.57		His	CAU	448	1.51		Arg	CGU	347	1.38
	CUC	175	0.39			CCC	195	0.77			CAC	146	0.49			CGC	108	0.43
	CUA	371	0.82			CCA	283	1.11		Gln	CAA	700	1.54			CGA	349	1.39
	CUG	153	0.34			CCG	141	0.55			CAG	208	0.46			CGG	108	0.43
Ile	AUU	1121	1.53		Thr	ACU	516	1.61		Asn	AAU	924	1.54		Ser	AGU	379	1.18
	AUC	373	0.51			ACC	219	0.68			AAC	279	0.46			AGC	128	0.4
	AUA	699	0.96			ACA	404	1.26		Lys	AAA	1115	1.56		Arg	AGA	424	1.68
Met	AUG	570	1			ACG	140	0.44			AAG	319	0.44			AGG	175	0.69
Val	GUU	522	1.52		Ala	GCU	602	1.78		Asp	GAU	814	1.62		Gly	GGU	541	1.26
	GUC	168	0.49			GCC	230	0.68			GAC	190	0.38			GGC	182	0.43
	GUA	510	1.49			GCA	381	1.13		Glu	GAA	971	1.52			GGA	681	1.59
	GUG	173	0.5			GCG	140	0.41			GAG	309	0.48			GGG	308	0.72
25329 codons in TZ_5
Phe	UUU	1152	1.3		Ser	UCU	506	1.49		Tyr	UAU	799	1.41		Cys	UGU	276	1.16
	UUC	626	0.7			UCC	313	0.92			UAC	331	0.59			UGC	199	0.84
Leu	UUA	692	1.62			UCA	428	1.26		TER	UAA	453	1.19		TER	UGA	384	1.01
	UUG	559	1.31			UCG	269	0.79			UAG	306	0.8		Trp	UGG	458	1
	CUU	480	1.13		Pro	CCU	287	1.29		His	CAU	410	1.34		Arg	CGU	207	0.82
	CUC	229	0.54			CCC	174	0.78			CAC	200	0.66			CGC	95	0.37
	CUA	373	0.88			CCA	247	1.11		Gln	CAA	590	1.42			CGA	303	1.19
	CUG	224	0.53			CCG	182	0.82			CAG	241	0.58			CGG	160	0.63
Ile	AUU	929	1.4		Thr	ACU	364	1.31		Asn	AAU	836	1.39		Ser	AGU	324	0.95
	AUC	528	0.79			ACC	213	0.77			AAC	366	0.61			AGC	202	0.59
	AUA	537	0.81			ACA	349	1.26		Lys	AAA	1098	1.45		Arg	AGA	502	1.98
Met	AUG	478	1			ACG	186	0.67			AAG	415	0.55			AGG	255	1.01
Val	GUU	471	1.45		Ala	GCU	411	1.64		Asp	GAU	591	1.52		Gly	GGU	386	1.08
	GUC	201	0.62			GCC	183	0.73			GAC	187	0.48			GGC	175	0.49
	GUA	429	1.33			GCA	270	1.08		Glu	GAA	790	1.45			GGA	500	1.4
	GUG	194	0.6			GCG	140	0.56			GAG	301	0.55			GGG	364	1.02
25328 codons in TZ_6
Phe	UUU	1058	1.32		Ser	UCU	460	1.59		Tyr	UAU	716	1.49		Cys	UGU	245	1.41
	UUC	543	0.68			UCC	259	0.9			UAC	246	0.51			UGC	102	0.59
Leu	UUA	845	1.77			UCA	352	1.22		TER	UAA	279	1.26		TER	UGA	163	0.74
	UUG	585	1.23			UCG	212	0.73			UAG	221	1		Trp	UGG	428	1
	CUU	585	1.23		Pro	CCU	339	1.39		His	CAU	418	1.4		Arg	CGU	290	1.21
	CUC	224	0.47			CCC	203	0.83			CAC	181	0.6			CGC	104	0.43
	CUA	415	0.87			CCA	266	1.09		Gln	CAA	698	1.45			CGA	327	1.36
	CUG	204	0.43			CCG	171	0.7			CAG	264	0.55			CGG	132	0.55
Ile	AUU	1033	1.39		Thr	ACU	421	1.48		Asn	AAU	807	1.46		Ser	AGU	322	1.12
	AUC	473	0.64			ACC	215	0.75			AAC	296	0.54			AGC	127	0.44
	AUA	719	0.97			ACA	364	1.28		Lys	AAA	1095	1.48		Arg	AGA	407	1.7
Met	AUG	571	1			ACG	141	0.49			AAG	385	0.52			AGG	180	0.75
Val	GUU	510	1.41		Ala	GCU	505	1.7		Asp	GAU	669	1.57		Gly	GGU	491	1.23
	GUC	196	0.54			GCC	204	0.69			GAC	184	0.43			GGC	182	0.46
	GUA	523	1.45			GCA	330	1.11		Glu	GAA	863	1.49			GGA	604	1.52
	GUG	213	0.59			GCG	146	0.49			GAG	299	0.51			GGG	316	0.79
25326 codons in TZ_7
Phe	UUU	1087	1.43		Ser	UCU	546	1.7		Tyr	UAU	737	1.61		Cys	UGU	234	1.55
	UUC	434	0.57			UCC	291	0.91			UAC	178	0.39			UGC	67	0.45
Leu	UUA	911	2.01			UCA	381	1.19		TER	UAA	50	1.83		TER	UGA	18	0.66
	UUG	521	1.15			UCG	203	0.63			UAG	14	0.51		Trp	UGG	433	1
	CUU	583	1.29		Pro	CCU	398	1.57		His	CAU	449	1.51		Arg	CGU	347	1.38
	CUC	175	0.39			CCC	195	0.77			CAC	146	0.49			CGC	108	0.43
	CUA	370	0.82			CCA	283	1.12		Gln	CAA	701	1.54			CGA	349	1.39
	CUG	154	0.34			CCG	139	0.55			CAG	207	0.46			CGG	108	0.43
Ile	AUU	1120	1.53		Thr	ACU	516	1.61		Asn	AAU	924	1.54		Ser	AGU	378	1.18
	AUC	377	0.52			ACC	219	0.68			AAC	278	0.46			AGC	128	0.4
	AUA	698	0.95			ACA	404	1.26		Lys	AAA	1113	1.55		Arg	AGA	425	1.69
Met	AUG	570	1			ACG	141	0.44			AAG	319	0.45			AGG	174	0.69
Val	GUU	522	1.52		Ala	GCU	603	1.78		Asp	GAU	813	1.62		Gly	GGU	543	1.27
	GUC	168	0.49			GCC	230	0.68			GAC	190	0.38			GGC	182	0.42
	GUA	511	1.49			GCA	381	1.13		Glu	GAA	972	1.52			GGA	682	1.59
	GUG	173	0.5			GCG	140	0.41			GAG	310	0.48			GGG	307	0.72
25328 codons in TZ_8
Phe	UUU	1059	1.32		Ser	UCU	460	1.59		Tyr	UAU	715	1.49		Cys	UGU	245	1.41
	UUC	542	0.68			UCC	259	0.9			UAC	247	0.51			UGC	102	0.59
Leu	UUA	846	1.78			UCA	352	1.22		TER	UAA	280	1.27		TER	UGA	163	0.74
	UUG	585	1.23			UCG	212	0.73			UAG	221	1		Trp	UGG	428	1
	CUU	585	1.23		Pro	CCU	339	1.39		His	CAU	418	1.4		Arg	CGU	290	1.21
	CUC	224	0.47			CCC	203	0.83			CAC	181	0.6			CGC	104	0.43
	CUA	415	0.87			CCA	266	1.09		Gln	CAA	698	1.45			CGA	327	1.36
	CUG	204	0.43			CCG	171	0.7			CAG	264	0.55			CGG	132	0.55
Ile	AUU	1032	1.39		Thr	ACU	421	1.48		Asn	AAU	807	1.46		Ser	AGU	322	1.12
	AUC	474	0.64			ACC	215	0.75			AAC	296	0.54			AGC	127	0.44
	AUA	717	0.97			ACA	364	1.28		Lys	AAA	1095	1.48		Arg	AGA	407	1.7
Met	AUG	571	1			ACG	141	0.49			AAG	385	0.52			AGG	180	0.75
Val	GUU	511	1.42		Ala	GCU	505	1.7		Asp	GAU	668	1.57		Gly	GGU	491	1.23
	GUC	196	0.54			GCC	204	0.69			GAC	184	0.43			GGC	182	0.46
	GUA	522	1.45			GCA	330	1.11		Glu	GAA	864	1.49			GGA	605	1.52
	GUG	213	0.59			GCG	146	0.49			GAG	299	0.51			GGG	315	0.79
25326 codons in TZ_9
Phe	UUU	1059	1.32		Ser	UCU	460	1.59		Tyr	UAU	715	1.49		Cys	UGU	245	1.41
	UUC	543	0.68			UCC	259	0.9			UAC	247	0.51			UGC	102	0.59
Leu	UUA	845	1.77			UCA	352	1.22		TER	UAA	279	1.26		TER	UGA	163	0.74
	UUG	585	1.23			UCG	212	0.73			UAG	221	1		Trp	UGG	428	1
	CUU	585	1.23		Pro	CCU	339	1.39		His	CAU	418	1.4		Arg	CGU	290	1.21
	CUC	224	0.47			CCC	203	0.83			CAC	181	0.6			CGC	104	0.43
	CUA	415	0.87			CCA	266	1.09		Gln	CAA	698	1.45			CGA	327	1.36
	CUG	204	0.43			CCG	170	0.7			CAG	264	0.55			CGG	132	0.55
Ile	AUU	1032	1.39		Thr	ACU	421	1.47		Asn	AAU	807	1.46		Ser	AGU	322	1.12
	AUC	473	0.64			ACC	215	0.75			AAC	296	0.54			AGC	127	0.44
	AUA	719	0.97			ACA	364	1.27		Lys	AAA	1095	1.48		Arg	AGA	407	1.7
Met	AUG	571	1			ACG	142	0.5			AAG	385	0.52			AGG	180	0.75
Val	GUU	510	1.41		Ala	GCU	505	1.7		Asp	GAU	668	1.57		Gly	GGU	491	1.23
	GUC	196	0.54			GCC	204	0.69			GAC	184	0.43			GGC	182	0.46
	GUA	523	1.45			GCA	330	1.11		Glu	GAA	864	1.49			GGA	605	1.52
	GUG	213	0.59			GCG	146	0.49			GAG	299	0.51			GGG	315	0.79
25326 codons in TZ_10
Phe	UUU	1059	1.32		Ser	UCU	460	1.59		Tyr	UAU	715	1.49		Cys	UGU	245	1.41
	UUC	543	0.68			UCC	259	0.9			UAC	247	0.51			UGC	102	0.59
Leu	UUA	845	1.77			UCA	352	1.22		TER	UAA	279	1.26		TER	UGA	163	0.74
	UUG	585	1.23			UCG	212	0.73			UAG	221	1		Trp	UGG	428	1
	CUU	585	1.23		Pro	CCU	339	1.39		His	CAU	418	1.4		Arg	CGU	290	1.21
	CUC	224	0.47			CCC	203	0.83			CAC	181	0.6			CGC	104	0.43
	CUA	415	0.87			CCA	266	1.09		Gln	CAA	698	1.45			CGA	327	1.36
	CUG	204	0.43			CCG	170	0.7			CAG	264	0.55			CGG	132	0.55
Ile	AUU	1032	1.39		Thr	ACU	421	1.47		Asn	AAU	807	1.46		Ser	AGU	322	1.12
	AUC	473	0.64			ACC	215	0.75			AAC	296	0.54			AGC	127	0.44
	AUA	719	0.97			ACA	364	1.27		Lys	AAA	1095	1.48		Arg	AGA	407	1.7
Met	AUG	571	1			ACG	142	0.5			AAG	385	0.52			AGG	180	0.75
Val	GUU	510	1.41		Ala	GCU	505	1.7		Asp	GAU	668	1.57		Gly	GGU	491	1.23
	GUC	196	0.54			GCC	204	0.69			GAC	184	0.43			GGC	182	0.46
	GUA	523	1.45			GCA	330	1.11		Glu	GAA	864	1.49			GGA	605	1.52
	GUG	213	0.59			GCG	146	0.49			GAG	299	0.51			GGG	315	0.79
25326 codons in TZ_11
Phe	UUU	1059	1.32		Ser	UCU	460	1.59		Tyr	UAU	715	1.49		Cys	UGU	245	1.41
	UUC	543	0.68			UCC	259	0.9			UAC	247	0.51		UGC	102	0.59
Leu	UUA	845	1.77			UCA	352	1.22		TER	UAA	279	1.26		TER	UGA	163	0.74
	UUG	585	1.23			UCG	212	0.73			UAG	221	1		Trp	UGG	428	1
	CUU	585	1.23		Pro	CCU	339	1.39		His	CAU	418	1.4		Arg	CGU	290	1.21
	CUC	224	0.47			CCC	203	0.83			CAC	181	0.6			CGC	104	0.43
	CUA	415	0.87			CCA	266	1.09		Gln	CAA	698	1.45			CGA	327	1.36
	CUG	204	0.43			CCG	170	0.7			CAG	264	0.55			CGG	132	0.55
Ile	AUU	1032	1.39		Thr	ACU	421	1.47		Asn	AAU	807	1.46		Ser	AGU	322	1.12
	AUC	473	0.64			ACC	215	0.75			AAC	296	0.54			AGC	127	0.44
	AUA	719	0.97			ACA	364	1.27		Lys	AAA	1095	1.48		Arg	AGA	407	1.7
Met	AUG	571	1			ACG	142	0.5			AAG	385	0.52			AGG	180	0.75
Val	GUU	510	1.41		Ala	GCU	505	1.7		Asp	GAU	668	1.57		Gly	GGU	491	1.23
	GUC	196	0.54			GCC	204	0.69			GAC	184	0.43			GGC	182	0.46
	GUA	523	1.45			GCA	330	1.11		Glu	GAA	864	1.49			GGA	605	1.52
	GUG	213	0.59			GCG	146	0.49			GAG	299	0.51			GGG	315	0.79
25326 codons in TZ_12
Phe	UUU	1059	1.32		Ser	UCU	460	1.59		Tyr	UAU	715	1.49		Cys	UGU	245	1.41
	UUC	543	0.68			UCC	259	0.9			UAC	247	0.51			UGC	102	0.59
Leu	UUA	845	1.77			UCA	352	1.22		TER	UAA	279	1.26		TER	UGA	163	0.74
	UUG	585	1.23			UCG	212	0.73			UAG	221	1		Trp	UGG	428	1
	CUU	585	1.23		Pro	CCU	339	1.39		His	CAU	418	1.4		Arg	CGU	290	1.21
	CUC	224	0.47			CCC	203	0.83			CAC	181	0.6			CGC	104	0.43
	CUA	415	0.87			CCA	266	1.09		Gln	CAA	698	1.45			CGA	327	1.36
	CUG	204	0.43			CCG	170	0.7			CAG	264	0.55			CGG	132	0.55
Ile	AUU	1032	1.39		Thr	ACU	421	1.47		Asn	AAU	807	1.46		Ser	AGU	322	1.12
	AUC	473	0.64			ACC	215	0.75			AAC	296	0.54			AGC	127	0.44
	AUA	719	0.97			ACA	364	1.27		Lys	AAA	1095	1.48		Arg	AGA	407	1.7
Met	AUG	571	1			ACG	142	0.5			AAG	385	0.52			AGG	180	0.75
Val	GUU	510	1.41		Ala	GCU	505	1.7		Asp	GAU	668	1.57		Gly	GGU	491	1.23
	GUC	196	0.54			GCC	204	0.69			GAC	184	0.43			GGC	182	0.46
	GUA	523	1.45			GCA	330	1.11		Glu	GAA	864	1.49			GGA	605	1.52
	GUG	213	0.59			GCG	146	0.49			GAG	299	0.51			GGG	315	0.79
25326 codons in TZ_13
Phe	UUU	1059	1.32		Ser	UCU	460	1.59		Tyr	UAU	715	1.49		Cys	UGU	245	1.41
	UUC	543	0.68			UCC	259	0.9			UAC	247	0.51			UGC	102	0.59
Leu	UUA	845	1.77			UCA	352	1.22		TER	UAA	279	1.26		TER	UGA	163	0.74
	UUG	585	1.23			UCG	212	0.73			UAG	221	1		Trp	UGG	428	1
	CUU	585	1.23		Pro	CCU	339	1.39		His	CAU	418	1.4		Arg	CGU	290	1.21
	CUC	224	0.47			CCC	203	0.83			CAC	181	0.6			CGC	104	0.43
	CUA	415	0.87			CCA	266	1.09		Gln	CAA	698	1.45			CGA	327	1.36
	CUG	204	0.43			CCG	170	0.7			CAG	264	0.55			CGG	132	0.55
Ile	AUU	1032	1.39		Thr	ACU	421	1.47		Asn	AAU	807	1.46		Ser	AGU	322	1.12
	AUC	473	0.64			ACC	215	0.75			AAC	296	0.54			AGC	127	0.44
	AUA	719	0.97			ACA	364	1.27		Lys	AAA	1095	1.48		Arg	AGA	407	1.7
Met	AUG	571	1			ACG	142	0.5			AAG	385	0.52			AGG	180	0.75
Val	GUU	510	1.41		Ala	GCU	505	1.7		Asp	GAU	668	1.57		Gly	GGU	491	1.23
	GUC	196	0.54			GCC	204	0.69			GAC	184	0.43			GGC	182	0.46
	GUA	523	1.45			GCA	330	1.11		Glu	GAA	864	1.49			GGA	605	1.52
	GUG	213	0.59			GCG	146	0.49			GAG	299	0.51			GGG	315	0.79
25326 codons in TZ_15
Phe	UUU	1059	1.32		Ser	UCU	460	1.59		Tyr	UAU	715	1.49		Cys	UGU	245	1.41
	UUC	543	0.68			UCC	259	0.9			UAC	247	0.51			UGC	102	0.59
Leu	UUA	845	1.77			UCA	352	1.22		TER	UAA	279	1.26		TER	UGA	163	0.74
	UUG	585	1.23			UCG	212	0.73			UAG	221	1		Trp	UGG	428	1
	CUU	585	1.23		Pro	CCU	339	1.39		His	CAU	418	1.4		Arg	CGU	290	1.21
	CUC	224	0.47			CCC	203	0.83			CAC	181	0.6			CGC	104	0.43
	CUA	415	0.87			CCA	266	1.09		Gln	CAA	698	1.45			CGA	327	1.36
	CUG	204	0.43			CCG	170	0.7			CAG	264	0.55			CGG	132	0.55
Ile	AUU	1032	1.39		Thr	ACU	421	1.47		Asn	AAU	807	1.46		Ser	AGU	322	1.12
	AUC	473	0.64			ACC	215	0.75			AAC	296	0.54			AGC	127	0.44
	AUA	719	0.97			ACA	364	1.27		Lys	AAA	1095	1.48		Arg	AGA	407	1.7
Met	AUG	571	1			ACG	142	0.5			AAG	385	0.52			AGG	180	0.75
Val	GUU	510	1.41		Ala	GCU	505	1.7		Asp	GAU	668	1.57		Gly	GGU	491	1.23
	GUC	196	0.54			GCC	204	0.69			GAC	184	0.43			GGC	182	0.46
	GUA	523	1.45			GCA	330	1.11		Glu	GAA	864	1.49			GGA	605	1.52
	GUG	213	0.59			GCG	146	0.49			GAG	299	0.51			GGG	315	0.79
25326 codons in TZ_16
Phe	UUU	1058	1.32		Ser	UCU	460	1.59		Tyr	UAU	716	1.49		Cys	UGU	245	1.41
	UUC	543	0.68			UCC	259	0.9			UAC	246	0.51			UGC	102	0.59
Leu	UUA	845	1.77			UCA	352	1.22		TER	UAA	280	1.27		TER	UGA	163	0.74
	UUG	585	1.23			UCG	212	0.73			UAG	221	1		Trp	UGG	428	1
	CUU	585	1.23		Pro	CCU	339	1.39		His	CAU	418	1.4		Arg	CGU	290	1.21
	CUC	224	0.47			CCC	203	0.83			CAC	181	0.6			CGC	104	0.43
	CUA	415	0.87			CCA	266	1.09		Gln	CAA	698	1.45			CGA	327	1.36
	CUG	204	0.43			CCG	171	0.7			CAG	264	0.55			CGG	132	0.55
Ile	AUU	1033	1.39		Thr	ACU	421	1.48		Asn	AAU	807	1.46		Ser	AGU	322	1.12
	AUC	473	0.64			ACC	215	0.75			AAC	296	0.54			AGC	127	0.44
	AUA	719	0.97			ACA	364	1.28		Lys	AAA	1095	1.48		Arg	AGA	407	1.7
Met	AUG	571	1			ACG	141	0.49			AAG	385	0.52			AGG	180	0.75
Val	GUU	510	1.41		Ala	GCU	505	1.7		Asp	GAU	669	1.57		Gly	GGU	491	1.23
	GUC	196	0.54			GCC	204	0.69			GAC	184	0.43		GGC	182	0.46
	GUA	523	1.45			GCA	330	1.11		Glu	GAA	862	1.48		GGA	604	1.52
	GUG	213	0.59			GCG	146	0.49			GAG	299	0.52		GGG	316	0.79
25326 codons in TZ_17
Phe	UUU	1058	1.32		Ser	UCU	460	1.59		Tyr	UAU	716	1.49		Cys	UGU	245	1.41
	UUC	543	0.68			UCC	259	0.9			UAC	246	0.51			UGC	102	0.59
Leu	UUA	845	1.77			UCA	352	1.22		TER	UAA	279	1.26		TER	UGA	163	0.74
	UUG	585	1.23			UCG	212	0.73			UAG	221	1		Trp	UGG	428	1
	CUU	585	1.23		Pro	CCU	339	1.39		His	CAU	418	1.4		Arg	CGU	290	1.21
	CUC	224	0.47			CCC	203	0.83			CAC	181	0.6			CGC	104	0.43
	CUA	415	0.87			CCA	266	1.09		Gln	CAA	698	1.45			CGA	327	1.36
	CUG	204	0.43			CCG	171	0.7			CAG	264	0.55			CGG	132	0.55
Ile	AUU	1033	1.39		Thr	ACU	421	1.48		Asn	AAU	807	1.46		Ser	AGU	322	1.12
	AUC	473	0.64			ACC	215	0.75			AAC	296	0.54			AGC	127	0.44
	AUA	719	0.97			ACA	364	1.28		Lys	AAA	1095	1.48		Arg	AGA	407	1.7
Met	AUG	571	1			ACG	141	0.49			AAG	385	0.52			AGG	180	0.75
Val	GUU	510	1.41		Ala	GCU	505	1.7		Asp	GAU	669	1.57		Gly	GGU	491	1.23
	GUC	196	0.54			GCC	204	0.69			GAC	184	0.43			GGC	182	0.46
	GUA	523	1.45			GCA	330	1.11		Glu	GAA	863	1.49			GGA	604	1.52
	GUG	213	0.59			GCG	146	0.49			GAG	299	0.51			GGG	316	0.79
25326 codons in TZ_18
