# Supplementary material for: Comparative analysis of 17 complete chloroplast genomes reveals intraspecific variation and relationships among Pseudostellaria heterophylla (Miq.) Pax populations
Source: Front Plant Sci. 2023 Jun 22;14:1163325. doi: 10.3389/fpls.2023.1163325 (PMC10325831; doi:10.3389/fpls.2023.1163325)
Supplement: Supplementary Table 4 — Tandem repeats in P. heterophylla chloroplast genomes. [file Table_4.xlsx]

## Sheet: TZ-1
Table S4. Tandem repeats of of P. heterophylla chloroplast genome sequences
Indices	Period Size	Copy Number	Consensus Size	Percent Matches	Percent Indels	Score	A Percentage	C Percentage	G Percentage	T Percentage	Consensus Pattern
11979--12004	11	2.4	11	1	0	52	0.35	0.08	0.08	0.5	ATTTATAGTCA
12216--12264	19	2.7	18	0.82	0.12	55	0.73	0.02	0.04	0.2	TTAAAATAAAAAAAAAAT
48158--48190	16	2.1	16	1	0	66	0.45	0.18	0.12	0.24	ATTAGATACCAAAGTC
65085--65124	21	1.9	21	0.95	0	71	0.33	0.23	0.1	0.35	TAAATCCAAGCGACCTTTTAT
82482--82519	20	1.9	20	0.89	0	58	0.45	0.08	0.18	0.29	TTTAGGAGAAATCAATGAAA
85112--85163	21	2.5	21	0.97	0	95	0.08	0.23	0.15	0.54	TCTTTTTGTCCAAGTTGCTTC
89385--89430	18	2.5	19	0.9	0.1	78	0.37	0.17	0.22	0.24	TGGAACAATATGCTACTGC
89841--89876	16	2.2	16	1	0	72	0.17	0.33	0.08	0.42	TTGTATCAATCTCCCC
107132--107179	22	2	24	0.85	0.12	64	0.71	0.06	0.19	0.04	ATACAAAAGAGACAAGAAAAAAGA
107146--107194	25	2	25	0.83	0	62	0.73	0.08	0.16	0.02	AAAAAAGAAAACAAAAAACACGAAG
114988--115025	14	2.5	15	0.83	0.12	51	0.42	0	0.03	0.55	TATTAAAATATTTTT
121420--121447	13	2.2	13	1	0	56	0.43	0.14	0	0.43	AACTTAATCTATT
127046--127111	32	2.1	32	0.88	0	96	0.26	0.11	0.21	0.42	TGGTTTTTTCATGTTGTCAAAGAATTGAACAA
140503--140538	16	2.2	16	1	0	72	0.42	0.08	0.33	0.17	ACAAGGGGAGATTGAT
140949--140994	18	2.5	19	0.9	0.1	78	0.24	0.22	0.17	0.37	TATTGTTCCAGCAGTAGCA
145216--145267	21	2.5	21	0.97	0	95	0.54	0.15	0.23	0.08	GACAAAAAGAGAAGCAACTTG

## Sheet: TZ-2
Indices	Period Size	Copy Number	Consensus Size	Percent Matches	Percent Indels	Score	A Percentage	C Percentage	G Percentage	T Percentage	Consensus Pattern
11978--12003	11	2.4	11	1	0	52	0.35	0.08	0.08	0.5	ATTTATAGTCA
12215--12263	19	2.7	18	0.82	0.12	55	0.73	0.02	0.04	0.2	TTAAAATAAAAAAAAAAT
48158--48190	16	2.1	16	1	0	66	0.45	0.18	0.12	0.24	ATTAGATACCAAAGTC
65090--65129	21	1.9	21	0.95	0	71	0.33	0.23	0.1	0.35	TAAATCCAAGCGACCTTTTAT
82486--82523	20	1.9	20	0.89	0	58	0.45	0.08	0.18	0.29	TTTAGGAGAAATCAATGAAA
85116--85167	21	2.5	21	0.97	0	95	0.08	0.23	0.15	0.54	TCTTTTTGTCCAAGTTGCTTC
89389--89434	18	2.5	19	0.9	0.1	78	0.37	0.17	0.22	0.24	TGGAACAATATGCTACTGC
89845--89880	16	2.2	16	1	0	72	0.17	0.33	0.08	0.42	TTGTATCAATCTCCCC
107137--107184	22	2	24	0.85	0.12	64	0.71	0.06	0.19	0.04	ATACAAAAGAGACAAGAAAAAAGA
107151--107199	25	2	25	0.83	0	62	0.73	0.08	0.16	0.02	AAAAAAGAAAACAAAAAACACGAAG
114998--115035	14	2.5	15	0.83	0.12	51	0.42	0	0.03	0.55	TATTAAAATATTTTT
121440--121467	13	2.2	13	1	0	56	0.43	0.14	0	0.43	AACTTAATCTATT
127066--127131	32	2.1	32	0.88	0	96	0.26	0.11	0.21	0.42	TGGTTTTTTCATGTTGTCAAAGAATTGAACAA
140523--140558	16	2.2	16	1	0	72	0.42	0.08	0.33	0.17	ACAAGGGGAGATTGAT
140969--141014	18	2.5	19	0.9	0.1	78	0.24	0.22	0.17	0.37	TATTGTTCCAGCAGTAGCA
145236--145287	21	2.5	21	0.97	0	95	0.54	0.15	0.23	0.08	GACAAAAAGAGAAGCAACTTG

## Sheet: TZ-3
Indices	Period Size	Copy Number	Consensus Size	Percent Matches	Percent Indels	Score	A Percentage	C Percentage	G Percentage	T Percentage	Consensus Pattern
11978--12003	11	2.4	11	1	0	52	0.35	0.08	0.08	0.5	ATTTATAGTCA
12215--12263	19	2.7	18	0.82	0.12	55	0.73	0.02	0.04	0.2	TTAAAATAAAAAAAAAAT
48158--48190	16	2.1	16	1	0	66	0.45	0.18	0.12	0.24	ATTAGATACCAAAGTC
65090--65129	21	1.9	21	0.95	0	71	0.33	0.23	0.1	0.35	TAAATCCAAGCGACCTTTTAT
82486--82523	20	1.9	20	0.89	0	58	0.45	0.08	0.18	0.29	TTTAGGAGAAATCAATGAAA
85116--85167	21	2.5	21	0.97	0	95	0.08	0.23	0.15	0.54	TCTTTTTGTCCAAGTTGCTTC
89389--89434	18	2.5	19	0.9	0.1	78	0.37	0.17	0.22	0.24	TGGAACAATATGCTACTGC
89845--89880	16	2.2	16	1	0	72	0.17	0.33	0.08	0.42	TTGTATCAATCTCCCC
107136--107183	22	2	24	0.85	0.12	64	0.71	0.06	0.19	0.04	ATACAAAAGAGACAAGAAAAAAGA
107150--107198	25	2	25	0.83	0	62	0.73	0.08	0.16	0.02	AAAAAAGAAAACAAAAAACACGAAG
114994--115031	14	2.5	15	0.83	0.12	51	0.42	0	0.03	0.55	TATTAAAATATTTTT
121436--121463	13	2.2	13	1	0	56	0.43	0.14	0	0.43	AACTTAATCTATT
127062--127127	32	2.1	32	0.88	0	96	0.26	0.11	0.21	0.42	TGGTTTTTTCATGTTGTCAAAGAATTGAACAA
140519--140554	16	2.2	16	1	0	72	0.42	0.08	0.33	0.17	ACAAGGGGAGATTGAT
140965--141010	18	2.5	19	0.9	0.1	78	0.24	0.22	0.17	0.37	TATTGTTCCAGCAGTAGCA
145232--145283	21	2.5	21	0.97	0	95	0.54	0.15	0.23	0.08	GACAAAAAGAGAAGCAACTTG

## Sheet: TZ-4
Indices	Period Size	Copy Number	Consensus Size	Percent Matches	Percent Indels	Score	A Percentage	C Percentage	G Percentage	T Percentage	Consensus Pattern
11978--12003	11	2.4	11	1	0	52	0.35	0.08	0.08	0.5	ATTTATAGTCA
12215--12263	19	2.7	18	0.82	0.12	55	0.73	0.02	0.04	0.2	TTAAAATAAAAAAAAAAT
48158--48190	16	2.1	16	1	0	66	0.45	0.18	0.12	0.24	ATTAGATACCAAAGTC
65090--65129	21	1.9	21	0.95	0	71	0.33	0.23	0.1	0.35	TAAATCCAAGCGACCTTTTAT
82486--82523	20	1.9	20	0.89	0	58	0.45	0.08	0.18	0.29	TTTAGGAGAAATCAATGAAA
85116--85167	21	2.5	21	0.97	0	95	0.08	0.23	0.15	0.54	TCTTTTTGTCCAAGTTGCTTC
89389--89434	18	2.5	19	0.9	0.1	78	0.37	0.17	0.22	0.24	TGGAACAATATGCTACTGC
89845--89880	16	2.2	16	1	0	72	0.17	0.33	0.08	0.42	TTGTATCAATCTCCCC
107136--107183	22	2	24	0.85	0.12	64	0.71	0.06	0.19	0.04	ATACAAAAGAGACAAGAAAAAAGA
107150--107198	25	2	25	0.83	0	62	0.73	0.08	0.16	0.02	AAAAAAGAAAACAAAAAACACGAAG
114994--115031	14	2.5	15	0.83	0.12	51	0.42	0	0.03	0.55	TATTAAAATATTTTT
121436--121463	13	2.2	13	1	0	56	0.43	0.14	0	0.43	AACTTAATCTATT
127062--127127	32	2.1	32	0.88	0	96	0.26	0.11	0.21	0.42	TGGTTTTTTCATGTTGTCAAAGAATTGAACAA
140519--140554	16	2.2	16	1	0	72	0.42	0.08	0.33	0.17	ACAAGGGGAGATTGAT
140965--141010	18	2.5	19	0.9	0.1	78	0.24	0.22	0.17	0.37	TATTGTTCCAGCAGTAGCA
145232--145283	21	2.5	21	0.97	0	95	0.54	0.15	0.23	0.08	GACAAAAAGAGAAGCAACTTG

## Sheet: TZ-5
Indices	Period Size	Copy Number	Consensus Size	Percent Matches	Percent Indels	Score	A Percentage	C Percentage	G Percentage	T Percentage	Consensus Pattern
11976--12001	11	2.4	11	1	0	52	0.35	0.08	0.08	0.5	ATTTATAGTCA
12213--12261	19	2.7	18	0.82	0.12	55	0.73	0.02	0.04	0.2	TTAAAATAAAAAAAAAAT
20379--20642	128	2.1	128	1	0	528	0.36	0.14	0.11	0.39	TATTATTAAATACCATATGAGCAAGCTCGACAAAATCCTTGTATAGCTTCTTCAATTTCTCGATAAAGATAAATATGACCAACAGTAGTTCGAATGTATATAAGAATAATTTCTTTTTTTATATTTCT
50230--50262	16	2.1	16	1	0	66	0.24	0.12	0.18	0.45	TGACTTTGGTATCTAA
65205--65244	21	1.9	21	0.95	0	71	0.33	0.23	0.1	0.35	TAAATCCAAGCGACCTTTTAT
77753--77784	12	2.4	14	0.9	0.1	50	0.03	0.06	0.03	0.88	TTTTTTCTTAGTTT
80971--81021	19	2.7	19	0.88	0.03	77	0.22	0	0	0.78	TTTATTATATTATTTATTT
80969--81017	17	2.8	18	0.79	0.15	59	0.22	0	0	0.78	TATTTTTATATTATTATT
80971--81021	14	4	13	0.79	0.21	63	0.22	0	0	0.78	TTTATTATTTATT
82632--82669	20	1.9	20	0.89	0	58	0.45	0.08	0.18	0.29	TTTAGGAGAAATCAATGAAA
85262--85313	21	2.5	21	0.97	0	95	0.08	0.23	0.15	0.54	TCTTTTTGTCCAAGTTGCTTC
89535--89580	18	2.5	19	0.9	0.1	78	0.37	0.17	0.22	0.24	TGGAACAATATGCTACTGC
89991--90026	16	2.2	16	1	0	72	0.17	0.33	0.08	0.42	TTGTATCAATCTCCCC
107283--107330	22	2	24	0.85	0.12	64	0.71	0.06	0.19	0.04	ATACAAAAGAGACAAGAAAAAAGA
107297--107345	25	2	25	0.83	0	62	0.73	0.08	0.16	0.02	AAAAAAGAAAACAAAAAACACGAAG
115136--115173	14	2.5	15	0.83	0.12	51	0.42	0	0.03	0.55	TATTAAAATATTTTT
121580--121607	13	2.2	13	1	0	56	0.43	0.14	0	0.43	AACTTAATCTATT
127206--127271	32	2.1	32	0.88	0	96	0.26	0.11	0.21	0.42	TGGTTTTTTCATGTTGTCAAAGAATTGAACAA
140663--140698	16	2.2	16	1	0	72	0.42	0.08	0.33	0.17	ACAAGGGGAGATTGAT
141109--141154	18	2.5	19	0.9	0.1	78	0.24	0.22	0.17	0.37	TATTGTTCCAGCAGTAGCA
145376--145427	21	2.5	21	0.97	0	95	0.54	0.15	0.23	0.08	GACAAAAAGAGAAGCAACTTG

## Sheet: TZ-6
Indices	Period Size	Copy Number	Consensus Size	Percent Matches	Percent Indels	Score	A Percentage	C Percentage	G Percentage	T Percentage	Consensus Pattern
100--136	14	2.6	14	1	0	74	0.46	0.14	0	0.41	AAACTTTAATACTT
4056--4085	10	3	10	0.95	0	51	0.17	0.3	0	0.53	TTTCCATTCA
12006--12031	11	2.4	11	1	0	52	0.35	0.08	0.08	0.5	ATTTATAGTCA
12243--12291	19	2.6	20	0.78	0.12	59	0.73	0.02	0.06	0.18	TTAAAATAAAAAAAGAAAAT
50139--50171	16	2.1	16	1	0	66	0.24	0.12	0.18	0.45	TGACTTTGGTATCTAA
65119--65158	21	1.9	21	0.95	0	71	0.33	0.23	0.1	0.35	TAAATCCAAGCGACCTTTTAT
82520--82557	20	1.9	20	0.89	0	58	0.45	0.08	0.18	0.29	TTTAGGAGAAATCAATGAAA
85150--85201	21	2.5	21	0.97	0	95	0.08	0.23	0.15	0.54	TCTTTTTGTCCAAGTTGCTTC
89423--89468	18	2.5	19	0.9	0.1	78	0.37	0.17	0.22	0.24	TGGAACAATATGCTACTGC
89879--89914	16	2.2	16	1	0	72	0.17	0.33	0.08	0.42	TTGTATCAATCTCCCC
107170--107217	22	2	24	0.85	0.12	64	0.71	0.06	0.19	0.04	ATACAAAAGAGACAAGAAAAAAGA
107184--107232	25	2	25	0.83	0	62	0.73	0.08	0.16	0.02	AAAAAAGAAAACAAAAAACACGAAG
114906--114946	17	2.4	17	0.96	0	73	0.49	0.05	0.05	0.41	TTTTAAACAAAATTTGA
114910--114952	17	2.5	17	0.88	0.04	59	0.58	0.05	0.05	0.33	AAACAAAATTTGATTTA
121344--121371	13	2.2	13	1	0	56	0.43	0.14	0	0.43	AACTTAATCTATT
126970--127035	32	2.1	32	0.88	0	96	0.26	0.11	0.21	0.42	TGGTTTTTTCATGTTGTCAAAGAATTGAACAA
140427--140462	16	2.2	16	1	0	72	0.42	0.08	0.33	0.17	ACAAGGGGAGATTGAT
140873--140918	18	2.5	19	0.9	0.1	78	0.24	0.22	0.17	0.37	TATTGTTCCAGCAGTAGCA
145140--145191	21	2.5	21	0.97	0	95	0.54	0.15	0.23	0.08	GACAAAAAGAGAAGCAACTTG

## Sheet: TZ-7
Indices	Period Size	Copy Number	Consensus Size	Percent Matches	Percent Indels	Score	A Percentage	C Percentage	G Percentage	T Percentage	Consensus Pattern
11979--12004	11	2.4	11	1	0	52	0.35	0.08	0.08	0.5	ATTTATAGTCA
12216--12264	19	2.7	18	0.82	0.12	55	0.73	0.02	0.04	0.2	TTAAAATAAAAAAAAAAT
48157--48189	16	2.1	16	1	0	66	0.45	0.18	0.12	0.24	ATTAGATACCAAAGTC
65089--65128	21	1.9	21	0.95	0	71	0.33	0.23	0.1	0.35	TAAATCCAAGCGACCTTTTAT
82486--82523	20	1.9	20	0.89	0	58	0.45	0.08	0.18	0.29	TTTAGGAGAAATCAATGAAA
85116--85167	21	2.5	21	0.97	0	95	0.08	0.23	0.15	0.54	TCTTTTTGTCCAAGTTGCTTC
89389--89434	18	2.5	19	0.9	0.1	78	0.37	0.17	0.22	0.24	TGGAACAATATGCTACTGC
89845--89880	16	2.2	16	1	0	72	0.17	0.33	0.08	0.42	TTGTATCAATCTCCCC
107136--107183	22	2	24	0.85	0.12	64	0.71	0.06	0.19	0.04	ATACAAAAGAGACAAGAAAAAAGA
107150--107198	25	2	25	0.83	0	62	0.73	0.08	0.16	0.02	AAAAAAGAAAACAAAAAACACGAAG
114992--115029	14	2.5	15	0.83	0.12	51	0.42	0	0.03	0.55	TATTAAAATATTTTT
121424--121451	13	2.2	13	1	0	56	0.43	0.14	0	0.43	AACTTAATCTATT
127050--127115	32	2.1	32	0.88	0	96	0.26	0.11	0.21	0.42	TGGTTTTTTCATGTTGTCAAAGAATTGAACAA
140507--140542	16	2.2	16	1	0	72	0.42	0.08	0.33	0.17	ACAAGGGGAGATTGAT
140953--140998	18	2.5	19	0.9	0.1	78	0.24	0.22	0.17	0.37	TATTGTTCCAGCAGTAGCA
145220--145271	21	2.5	21	0.97	0	95	0.54	0.15	0.23	0.08	GACAAAAAGAGAAGCAACTTG

## Sheet: TZ-8
Indices	Period Size	Copy Number	Consensus Size	Percent Matches	Percent Indels	Score	A Percentage	C Percentage	G Percentage	T Percentage	Consensus Pattern
11979--12004	11	2.4	11	1	0	52	0.35	0.08	0.08	0.5	ATTTATAGTCA
12216--12264	19	2.7	18	0.82	0.12	55	0.73	0.02	0.04	0.2	TTAAAATAAAAAAAAAAT
48158--48190	16	2.1	16	1	0	66	0.45	0.18	0.12	0.24	ATTAGATACCAAAGTC
65085--65124	21	1.9	21	0.95	0	71	0.33	0.23	0.1	0.35	TAAATCCAAGCGACCTTTTAT
82482--82519	20	1.9	20	0.89	0	58	0.45	0.08	0.18	0.29	TTTAGGAGAAATCAATGAAA
85112--85163	21	2.5	21	0.97	0	95	0.08	0.23	0.15	0.54	TCTTTTTGTCCAAGTTGCTTC
89385--89430	18	2.5	19	0.9	0.1	78	0.37	0.17	0.22	0.24	TGGAACAATATGCTACTGC
89841--89876	16	2.2	16	1	0	72	0.17	0.33	0.08	0.42	TTGTATCAATCTCCCC
107133--107180	22	2	24	0.85	0.12	64	0.71	0.06	0.19	0.04	ATACAAAAGAGACAAGAAAAAAGA
107147--107195	25	2	25	0.83	0	62	0.73	0.08	0.16	0.02	AAAAAAGAAAACAAAAAACACGAAG
114992--115029	14	2.5	15	0.83	0.12	51	0.42	0	0.03	0.55	TATTAAAATATTTTT
121424--121451	13	2.2	13	1	0	56	0.43	0.14	0	0.43	AACTTAATCTATT
127050--127115	32	2.1	32	0.88	0	96	0.26	0.11	0.21	0.42	TGGTTTTTTCATGTTGTCAAAGAATTGAACAA
140507--140542	16	2.2	16	1	0	72	0.42	0.08	0.33	0.17	ACAAGGGGAGATTGAT
140953--140998	18	2.5	19	0.9	0.1	78	0.24	0.22	0.17	0.37	TATTGTTCCAGCAGTAGCA
145220--145271	21	2.5	21	0.97	0	95	0.54	0.15	0.23	0.08	GACAAAAAGAGAAGCAACTTG

## Sheet: TZ-9
Indices	Period Size	Copy Number	Consensus Size	Percent Matches	Percent Indels	Score	A Percentage	C Percentage	G Percentage	T Percentage	Consensus Pattern
11979--12004	11	2.4	11	1	0	52	0.35	0.08	0.08	0.5	ATTTATAGTCA
12216--12264	19	2.7	18	0.82	0.12	55	0.73	0.02	0.04	0.2	TTAAAATAAAAAAAAAAT
48158--48190	16	2.1	16	1	0	66	0.45	0.18	0.12	0.24	ATTAGATACCAAAGTC
65090--65129	21	1.9	21	0.95	0	71	0.33	0.23	0.1	0.35	TAAATCCAAGCGACCTTTTAT
82486--82523	20	1.9	20	0.89	0	58	0.45	0.08	0.18	0.29	TTTAGGAGAAATCAATGAAA
85116--85167	21	2.5	21	0.97	0	95	0.08	0.23	0.15	0.54	TCTTTTTGTCCAAGTTGCTTC
89389--89434	18	2.5	19	0.9	0.1	78	0.37	0.17	0.22	0.24	TGGAACAATATGCTACTGC
89845--89880	16	2.2	16	1	0	72	0.17	0.33	0.08	0.42	TTGTATCAATCTCCCC
107136--107183	22	2	24	0.85	0.12	64	0.71	0.06	0.19	0.04	ATACAAAAGAGACAAGAAAAAAGA
107150--107198	25	2	25	0.83	0	62	0.73	0.08	0.16	0.02	AAAAAAGAAAACAAAAAACACGAAG
114987--115024	14	2.5	15	0.83	0.12	51	0.42	0	0.03	0.55	TATTAAAATATTTTT
121417--121444	13	2.2	13	1	0	56	0.43	0.14	0	0.43	AACTTAATCTATT
127043--127108	32	2.1	32	0.88	0	96	0.26	0.11	0.21	0.42	TGGTTTTTTCATGTTGTCAAAGAATTGAACAA
140500--140535	16	2.2	16	1	0	72	0.42	0.08	0.33	0.17	ACAAGGGGAGATTGAT
140946--140991	18	2.5	19	0.9	0.1	78	0.24	0.22	0.17	0.37	TATTGTTCCAGCAGTAGCA
145213--145264	21	2.5	21	0.97	0	95	0.54	0.15	0.23	0.08	GACAAAAAGAGAAGCAACTTG

## Sheet: TZ-10
Indices	Period Size	Copy Number	Consensus Size	Percent Matches	Percent Indels	Score	A Percentage	C Percentage	G Percentage	T Percentage	Consensus Pattern
11979--12004	11	2.4	11	1	0	52	0.35	0.08	0.08	0.5	ATTTATAGTCA
12216--12264	19	2.7	18	0.82	0.12	55	0.73	0.02	0.04	0.2	TTAAAATAAAAAAAAAAT
48158--48190	16	2.1	16	1	0	66	0.45	0.18	0.12	0.24	ATTAGATACCAAAGTC
65085--65124	21	1.9	21	0.95	0	71	0.33	0.23	0.1	0.35	TAAATCCAAGCGACCTTTTAT
82482--82519	20	1.9	20	0.89	0	58	0.45	0.08	0.18	0.29	TTTAGGAGAAATCAATGAAA
85112--85163	21	2.5	21	0.97	0	95	0.08	0.23	0.15	0.54	TCTTTTTGTCCAAGTTGCTTC
89385--89430	18	2.5	19	0.9	0.1	78	0.37	0.17	0.22	0.24	TGGAACAATATGCTACTGC
89841--89876	16	2.2	16	1	0	72	0.17	0.33	0.08	0.42	TTGTATCAATCTCCCC
107132--107179	22	2	24	0.85	0.12	64	0.71	0.06	0.19	0.04	ATACAAAAGAGACAAGAAAAAAGA
107146--107194	25	2	25	0.83	0	62	0.73	0.08	0.16	0.02	AAAAAAGAAAACAAAAAACACGAAG
114988--115025	14	2.5	15	0.83	0.12	51	0.42	0	0.03	0.55	TATTAAAATATTTTT
121420--121447	13	2.2	13	1	0	56	0.43	0.14	0	0.43	AACTTAATCTATT
127046--127111	32	2.1	32	0.88	0	96	0.26	0.11	0.21	0.42	TGGTTTTTTCATGTTGTCAAAGAATTGAACAA
140503--140538	16	2.2	16	1	0	72	0.42	0.08	0.33	0.17	ACAAGGGGAGATTGAT
140949--140994	18	2.5	19	0.9	0.1	78	0.24	0.22	0.17	0.37	TATTGTTCCAGCAGTAGCA
145216--145267	21	2.5	21	0.97	0	95	0.54	0.15	0.23	0.08	GACAAAAAGAGAAGCAACTTG

[truncated: 7 more sheets: TZ-11, TZ-12, TZ-13, TZ-15, TZ-16, TZ-17, TZ-18]
