# Supplementary material for: Comparative analysis of 17 complete chloroplast genomes reveals intraspecific variation and relationships among Pseudostellaria heterophylla (Miq.) Pax populations
Source: Front Plant Sci. 2023 Jun 22;14:1163325. doi: 10.3389/fpls.2023.1163325 (PMC10325831; doi:10.3389/fpls.2023.1163325)
Supplement: Supplementary Table 5 — Repeat structures in P. heterophylla chloroplast genomes. [file Table_5.xlsx]

## Sheet: TOTAL
Table S5.The most fitting repeat sequence types of P. heterophylla chloroplast genome sequences
sample	The number of repeat sequence types					Percentage
	Palindromic	Forward	Reverse	Complement		Palindromic	Forward	Reverse	Complement
TZ-1	13	12	3	0		0.464286	0.428571	0.107143	0
TZ-2	14	11	3	1		0.482759	0.37931	0.103448	0.0344828
TZ-3	13	11	3	1		0.464286	0.392857	0.107143	0.0357143
TZ-4	13	11	3	1		0.464286	0.392857	0.107143	0.0357143
TZ-5	17	9	4	0		0.566667	0.3	0.133333	0
TZ-6	16	10	5	1		0.5	0.3125	0.15625	0.03125
TZ-7	13	11	3	0		0.481481	0.407407	0.111111	0
TZ-8	14	12	3	0		0.482759	0.413793	0.103448	0
TZ-9	13	11	3	0		0.481481	0.407407	0.111111	0
TZ-10	13	12	3	0		0.464286	0.428571	0.107143	0
TZ-11	13	12	3	0		0.464286	0.428571	0.107143	0
TZ-12	13	12	3	0		0.464286	0.428571	0.107143	0
TZ-13	13	12	3	0		0.464286	0.428571	0.107143	0
TZ-15	13	12	3	0		0.464286	0.428571	0.107143	0
TZ-16	13	12	3	0		0.464286	0.428571	0.107143	0
TZ-17	13	11	3	0		0.481481	0.407407	0.111111	0
TZ-18	13	11	3	0		0.481481	0.407407	0.111111	0
average	13.5294	11.2941	3.17647	0.235294		0.478628	0.401232	0.112071	0.00806831
