# Supplementary material for: Comparative analysis of 17 complete chloroplast genomes reveals intraspecific variation and relationships among Pseudostellaria heterophylla (Miq.) Pax populations
Source: Front Plant Sci. 2023 Jun 22;14:1163325. doi: 10.3389/fpls.2023.1163325 (PMC10325831; doi:10.3389/fpls.2023.1163325)
Supplement: Supplementary Table 6 — Ka/Ks analysis of genes with variable sites. [file Table_6.xlsx]

## Sheet: Sheet1
Table S6. Ka/Ks analysis of genes with varialbe sites
gene	Ka	Ks	Ka/Ks
psbB	3e-06	0.003263	0.000919399
psbA	6e-06	0.006409	0.000936183
ndhG	8e-06	0.008492	0.000942063
petB	8e-06	0.008391	0.000953402
rps19	1.6e-05	0.016481	0.000970815
rpl14	1.1e-05	0.011294	0.000973968
rps11	1.1e-05	0.011282	0.000975004
rps18	1.5e-05	0.015272	0.00098219
rps3	1e-05	0.009885	0.00101163
rps4	1.1e-05	0.010862	0.00101271
atpI	9e-06	0.008812	0.00102133
ndhA	4e-06	0.003824	0.00104602
psaA	0.000411	0.002734	0.150329
matK	0.001071	0.004961	0.215884
ndhJ	0.001623	0.006922	0.23447
rpoB	0.000532	0.000606	0.877888
ycf1	0.002656	0.002892	0.918396
ndhF	0.002235	0.001659	1.3472
rpoC2	0.002983	0.000875	3.40914
accD	0.002518	7.3e-05	34.4932
rpl20	0.002964	8.3e-05	35.7108
ycf4	0.002042	4.5e-05	45.3778
petA	0.001835	3.9e-05	47.0513
psaB	0.000589	1.2e-05	49.0833
ccsA	0.001378	2.8e-05	49.2143
cemA	0.001926	3.9e-05	49.3846
rpoA	0.00114	2.3e-05	49.5652
rpoC1	0.000546	1.1e-05	49.6364
ndhD	0.000894	1.8e-05	49.6667
ndhH	0.001493	3e-05	49.7667
clpP	0.002042	4.1e-05	49.8049
rps15	0.004739	9.5e-05	49.8842
